# Supplementary material for: Genomic insights into evolution and control of Wohlfahrtia magnifica, a widely distributed myiasis‐causing fly of warm‐blooded vertebrates
Source: Mol Ecol Resour. 2022 Jun 18;22(7):2744–57. doi: 10.1111/1755-0998.13654 (PMC9545800; doi:10.1111/1755-0998.13654)
Supplement: Supplementary file 1 — Data S1 [file MEN-22-2744-s002.xlsx]

## Sheet: Sheet1
Supplementary Data. Parasitism-related genes
ID of parasitism-related genes	Subject_annotation
Woma_00015663-RA	XP_023298301.1 claw keratin-like [Lucilia cuprina]
Woma_00014139-RA	CAP09075.1 minos transposase [Drosophila hydei]
Woma_00014126-RA	KFM59232.1 Retrovirus-related Pol polyprotein from transposon 412, partial [Stegodyphus mimosarum]
Woma_00014123-RA	AAB04627.1 reverse transcriptase [Chironomus tentans]
Woma_00014158-RA	XP_012553862.1 PREDICTED: H(+)/Cl(-) exchange transporter 5-like [Hydra vulgaris]
Woma_00014219-RA	XP_013104093.1 PREDICTED: fibrous sheath CABYR-binding protein-like [Stomoxys calcitrans]
Woma_00014325-RA	XP_023296566.1 zinc finger FYVE domain-containing protein 1-like isoform X1 [Lucilia cuprina]
Woma_00014349-RA	XP_023297127.1 flocculation protein FLO11-like [Lucilia cuprina]
Woma_00014366-RA	CAB39733.1 protease, reverse transcriptase, ribonuclease H, integrase, partial [Drosophila buzzatii]
Woma_00014504-RA	XP_023302563.1 chymotrypsin-2-like, partial [Lucilia cuprina]
Woma_00015569-RB	XP_011213444.1 PREDICTED: glucose-induced degradation protein 4 homolog [Bactrocera dorsalis]
Woma_00014567-RA	KNC28259.1 Coiled-coil domain-containing protein lobo [Lucilia cuprina]
Woma_00014578-RB	XP_023034128.1 endoplasmic reticulum metallopeptidase 1 [Drosophila willistoni]
Woma_00014628-RA	KNC29657.1 putative RNA-directed DNA polymerase from transposon X-element [Lucilia cuprina]
Woma_00014722-RA	AID61232.1 odorant receptor [Calliphora stygia]
Woma_00014743-RA	XP_023308343.1 RING-H2 finger protein ATL48-like [Lucilia cuprina]
Woma_00014772-RA	PIK48899.1 Retrovirus-related Pol polyprotein from transposon [Apostichopus japonicus]
Woma_00014785-RA	KNC33626.1 putative gustatory receptor 59d [Lucilia cuprina]
Woma_00014786-RA	XP_023307903.1 putative gustatory receptor 59d [Lucilia cuprina]
Woma_00014787-RA	XP_023307903.1 putative gustatory receptor 59d [Lucilia cuprina]
Woma_00008420-RB	XP_023299645.1 thrombospondin type-1 domain-containing protein 4-like [Lucilia cuprina]
Woma_00008466-RA	XP_013104572.1 PREDICTED: angiotensin-converting enzyme [Stomoxys calcitrans]
Woma_00008468-RA	XP_005187540.1 PREDICTED: SH3 domain-containing protein C23A1.17 [Musca domestica]
Woma_00008476-RA	XP_013102621.1 PREDICTED: centaurin-gamma-1A isoform X1 [Stomoxys calcitrans]
Woma_00008520-RA	XP_023294436.1 cytochrome c oxidase subunit 5B, mitochondrial-like [Lucilia cuprina]
Woma_00008507-RA	XP_023301793.1 zinc finger protein weckle-like [Lucilia cuprina]
Woma_00008485-RA	XP_005192200.2 PREDICTED: centaurin-gamma-1A [Musca domestica]
Woma_00006555-RA	XP_023306033.1 trypsin eta-like [Lucilia cuprina]
Woma_00006547-RA	KNC29657.1 putative RNA-directed DNA polymerase from transposon X-element [Lucilia cuprina]
Woma_00006651-RA	XP_023298792.1 cytochrome P450 6a9-like [Lucilia cuprina]
Woma_00006650-RA	AID61394.1 cytochrome P450 [Calliphora stygia]
Woma_00006318-RA	XP_023305303.1 mucin-2 [Lucilia cuprina]
Woma_00006361-RB	KNC27255.1 Glycoprotein-N-acetylgalactosamine 3-beta-galactosyltransferase 1 [Lucilia cuprina]
Woma_00006360-RA	KNC27255.1 Glycoprotein-N-acetylgalactosamine 3-beta-galactosyltransferase 1 [Lucilia cuprina]
Woma_00006824-RA	XP_013101123.1 PREDICTED: box A-binding factor isoform X1 [Stomoxys calcitrans]
Woma_00006820-RA	XP_023307975.1 angiopoietin-related protein 2-like [Lucilia cuprina]
Woma_00006783-RA	XP_023303587.1 zinc finger protein 502-like [Lucilia cuprina]
Woma_00006781-RA	XP_023303578.1 zinc finger protein 317-like [Lucilia cuprina]
Woma_00006780-RA	XP_023303578.1 zinc finger protein 317-like [Lucilia cuprina]
Woma_00006784-RA	XP_023303587.1 zinc finger protein 502-like [Lucilia cuprina]
Woma_00006806-RA	XP_008545617.1 PREDICTED: histone H2A-like [Microplitis demolitor]
Woma_00006819-RA	XP_023300613.1 homeobox protein unc-4 homolog [Lucilia cuprina]
Woma_00006814-RB	XP_023297889.1 alpha-protein kinase 1-like [Lucilia cuprina]
Woma_00006850-RA	XP_023307796.1 ADP-ribosylation factor 1-like [Lucilia cuprina]
Woma_00006778-RA	XP_004527474.1 zinc finger protein ZFMSA12A [Ceratitis capitata]
Woma_00006750-RB	KNC26959.1 putative gustatory receptor 98b [Lucilia cuprina]
Woma_00006752-RA	AAB34768.1 chemical-sense-related lipophilic-ligand-binding protein [Phormia regina]
Woma_00006753-RA	XP_023299671.1 general odorant-binding protein 19d-like [Lucilia cuprina]
Woma_00008655-RA	XP_014093144.1 PREDICTED: 5-hydroxytryptamine receptor 2A [Bactrocera oleae]
Woma_00008654-RA	XP_023307101.1 5-hydroxytryptamine receptor 2A-like, partial [Lucilia cuprina]
Woma_00008651-RA	KMQ87671.1 reverse transcriptase [Lasius niger]
Woma_00008708-RA	XP_023299918.1 GDNF-inducible zinc finger protein 1-like [Lucilia cuprina]
Woma_00008660-RB	KNC20935.1 putative cytochrome P450 313a4, partial [Lucilia cuprina]
Woma_00008666-RA	XP_023304687.1 dopamine N-acetyltransferase-like [Lucilia cuprina]
Woma_00008667-RA	XP_023304687.1 dopamine N-acetyltransferase-like [Lucilia cuprina]
Woma_00008681-RA	XP_023308339.1 laccase-21, partial [Lucilia cuprina]
Woma_00006960-RA	KNC32378.1 Echinoderm microtubule-associated protein-like protein [Lucilia cuprina]
Woma_00006986-RA	XP_023297623.1 cyclin-dependent kinase 12 [Lucilia cuprina]
Woma_00007029-RA	XP_017137359.1 PREDICTED: putative glycine-rich cell wall structural protein 1 [Drosophila miranda]
Woma_00007055-RC	XP_023293382.1 protein I'm not dead yet [Lucilia cuprina]
Woma_00007056-RA	XP_023293382.1 protein I'm not dead yet [Lucilia cuprina]
Woma_00007116-RA	KNC34993.1 putative phosphatidate phosphatase [Lucilia cuprina]
Woma_00007084-RA	XP_023303625.1 whirlin-like [Lucilia cuprina]
Woma_00007148-RA	XP_023306372.1 nucleolar and coiled-body phosphoprotein 1 isoform X2 [Lucilia cuprina]
Woma_00007121-RA	XP_011293135.1 PREDICTED: protein kinase 4-like, partial [Musca domestica]
Woma_00007178-RA	XP_023294359.1 zinc finger protein 782-like [Lucilia cuprina]
Woma_00007201-RA	XP_023297288.1 neurogenic protein mastermind-like, partial [Lucilia cuprina]
Woma_00007194-RA	KMQ83311.1 transposable element tc3 transposase [Lasius niger]
Woma_00007161-RA	XP_023294382.1 RNA-binding protein fusilli isoform X2 [Lucilia cuprina]
Woma_00007187-RA	XP_023299084.1 microtubule-actin cross-linking factor 1 isoform X1 [Lucilia cuprina]
Woma_00007269-RA	XP_023308229.1 pollen-specific leucine-rich repeat extensin-like protein 3 [Lucilia cuprina]
Woma_00007583-RA	XP_023295226.1 mediator of RNA polymerase II transcription subunit 30 [Lucilia cuprina]
Woma_00007677-RA	KNC21829.1 putative odorant receptor 45a [Lucilia cuprina]
Woma_00007567-RA	XP_023307979.1 mitochondrial thiamine pyrophosphate carrier-like [Lucilia cuprina]
Woma_00007599-RA	KNC33320.1 putative odorant receptor 7a [Lucilia cuprina]
Woma_00007590-RA	XP_023303348.1 apolipoprotein D-like [Lucilia cuprina]
Woma_00007669-RA	AID61317.1 odorant binding protein, partial [Calliphora stygia]
Woma_00007668-RA	AID61317.1 odorant binding protein, partial [Calliphora stygia]
Woma_00007667-RA	AID61317.1 odorant binding protein, partial [Calliphora stygia]
Woma_00007666-RA	AID61317.1 odorant binding protein, partial [Calliphora stygia]
Woma_00007664-RA	AID61317.1 odorant binding protein, partial [Calliphora stygia]
Woma_00007535-RA	XP_023295230.1 dr1-associated corepressor homolog [Lucilia cuprina]
Woma_00007556-RA	BAS69459.1 odorant-binding protein 17 [Delia platura]
Woma_00007577-RA	AID61213.1 odorant receptor, partial [Calliphora stygia]
Woma_00007696-RA	XP_023305498.1 zinc finger protein 91-like [Lucilia cuprina]
Woma_00007695-RA	XP_023305498.1 zinc finger protein 91-like [Lucilia cuprina]
Woma_00007739-RA	XP_023297241.1 synaptic vesicle glycoprotein 2A-like [Lucilia cuprina]
Woma_00007710-RA	XP_023296818.1 potassium channel subfamily K member 1-like isoform X1 [Lucilia cuprina]
Woma_00007773-RA	XP_012553862.1 PREDICTED: H(+)/Cl(-) exchange transporter 5-like [Hydra vulgaris]
Woma_00007740-RA	XP_012553862.1 PREDICTED: H(+)/Cl(-) exchange transporter 5-like [Hydra vulgaris]
Woma_00007741-RA	XP_023297243.1 synaptic vesicle glycoprotein 2A-like [Lucilia cuprina]
Woma_00005142-RA	XP_023305188.1 membrane metallo-endopeptidase-like 1 [Lucilia cuprina]
Woma_00005146-RA	XP_023305177.1 neprilysin-11-like [Lucilia cuprina]
Woma_00005093-RB	XP_023300882.1 alpha-tocopherol transfer protein-like [Lucilia cuprina]
Woma_00005034-RA	XP_023299996.1 trimethyllysine dioxygenase, mitochondrial-like, partial [Lucilia cuprina]
Woma_00005054-RA	XP_005187543.1 PREDICTED: discoidin domain-containing receptor 2, partial [Musca domestica]
Woma_00005096-RA	XP_023300872.1 general transcriptional corepressor trfA-like [Lucilia cuprina]
Woma_00005151-RC	XP_023305184.1 protein I'm not dead yet-like [Lucilia cuprina]
Woma_00005041-RA	XP_023306864.1 mucin-2-like [Lucilia cuprina]
Woma_00005042-RB	XP_023306866.1 keratin-associated protein 10-6-like [Lucilia cuprina]
Woma_00005842-RA	KNC28737.1 Protein dachsous [Lucilia cuprina]
Woma_00005814-RA	BAA28264.1 20kDa lectin [Sarcophaga peregrina]
Woma_00005766-RA	XP_023303879.1 paramyosin [Lucilia cuprina]
Woma_00013118-RA	XP_023292863.1 probable 4-coumarate--CoA ligase 3 [Lucilia cuprina]
Woma_00005301-RA	XP_023295312.1 mucin-5AC-like [Lucilia cuprina]
Woma_00005233-RA	XP_023300392.1 glutathione S-transferase 1-like [Lucilia cuprina]
Woma_00007506-RA	XP_023300173.1 fibrinogen C domain-containing protein 1-like [Lucilia cuprina]
Woma_00007507-RA	XP_023300173.1 fibrinogen C domain-containing protein 1-like [Lucilia cuprina]
Woma_00007504-RA	XP_023300173.1 fibrinogen C domain-containing protein 1-like [Lucilia cuprina]
Woma_00007505-RA	XP_023300173.1 fibrinogen C domain-containing protein 1-like [Lucilia cuprina]
Woma_00007503-RA	XP_023300160.1 ryncolin-1-like [Lucilia cuprina]
Woma_00007508-RA	XP_023300170.1 fibrinogen C domain-containing protein 1-like [Lucilia cuprina]
Woma_00007520-RA	XP_023307376.1 aquaporin AQPAe.a-like [Lucilia cuprina]
Woma_00007521-RA	XP_023308118.1 aquaporin AQPcic-like [Lucilia cuprina]
Woma_00007451-RA	XP_013098053.1 PREDICTED: trithorax group protein osa isoform X1 [Stomoxys calcitrans]
Woma_00007433-RA	XP_023294886.1 splicing factor, proline- and glutamine-rich-like [Lucilia cuprina]
Woma_00007434-RA	AAS13459.1 putative reverse transcriptase [Drosophila simulans]
Woma_00007384-RA	XP_023293524.1 serendipity locus protein delta-like [Lucilia cuprina]
Woma_00007386-RA	XP_023291802.1 serendipity locus protein delta-like [Lucilia cuprina]
Woma_00007510-RB	XP_023300160.1 ryncolin-1-like [Lucilia cuprina]
Woma_00007513-RA	XP_023300176.1 BRCA1-associated protein-like [Lucilia cuprina]
Woma_00007439-RA	XP_023300659.1 rho GTPase-activating protein gacZ-like [Lucilia cuprina]
Woma_00007420-RA	OXA40618.1 Transposable element Tcb1 transposase [Folsomia candida]
Woma_00007422-RA	XP_023301657.1 venom allergen 3-like [Lucilia cuprina]
Woma_00007406-RA	XP_014096438.1 PREDICTED: zinc finger protein 704-like [Bactrocera oleae]
Woma_00005499-RA	KMQ89555.1 reverse transcriptase [Lasius niger]
Woma_00005639-RA	XP_023308840.1 carbonic anhydrase 2-like [Lucilia cuprina]
Woma_00005637-RC	XP_023308849.1 carbonic anhydrase 13-like [Lucilia cuprina]
Woma_00005668-RA	XP_023309185.1 tissue factor pathway inhibitor-like [Lucilia cuprina]
Woma_00005529-RC	XP_023308779.1 protein slender lobes [Lucilia cuprina]
Woma_00006290-RA	XP_023297508.1 keratin-associated protein 6-2 [Lucilia cuprina]
Woma_00006288-RA	XP_023297507.1 BCL-6 corepressor-like protein 1 [Lucilia cuprina]
Woma_00006289-RA	XP_023297507.1 BCL-6 corepressor-like protein 1 [Lucilia cuprina]
Woma_00006195-RA	XP_023302286.1 collagen alpha-1(I) chain-like isoform X2 [Lucilia cuprina]
Woma_00005866-RA	KNC32871.1 putative gustatory receptor 98b [Lucilia cuprina]
Woma_00005861-RA	KNC32871.1 putative gustatory receptor 98b [Lucilia cuprina]
Woma_00005857-RB	XP_023298656.1 putative gustatory receptor 98b [Lucilia cuprina]
Woma_00005855-RA	PSN51582.1 putative RNA-directed DNA polymerase from transposon X-element [Blattella germanica]
Woma_00005872-RB	XP_023293485.1 host cell factor-like [Lucilia cuprina]
Woma_00008148-RA	PNF42959.1 putative RNA-directed DNA polymerase from transposon X-element [Cryptotermes secundus]
Woma_00008220-RB	XP_023291595.1 zinc finger protein 652-A-like [Lucilia cuprina]
Woma_00008114-RA	XP_023296157.1 zinc finger protein 91-like [Lucilia cuprina]
Woma_00008219-RA	XP_023291628.1 zinc finger protein 699-like [Lucilia cuprina]
Woma_00006163-RA	KNC23960.1 Coiled-coil domain-containing protein lobo [Lucilia cuprina]
Woma_00014875-RA	XP_023309497.1 pleckstrin homology-like domain family B member 1 [Lucilia cuprina]
Woma_00014950-RA	KNC26064.1 G2/mitotic-specific cyclin-A [Lucilia cuprina]
Woma_00014968-RA	XP_023297400.1 putative gustatory receptor 58c [Lucilia cuprina]
Woma_00014962-RA	AAA29987.1 sarcotoxin IIA [Sarcophaga peregrina]
Woma_00014963-RA	AAA29987.1 sarcotoxin IIA [Sarcophaga peregrina]
Woma_00014964-RA	AAA29987.1 sarcotoxin IIA [Sarcophaga peregrina]
Woma_00014965-RA	XP_023293356.1 sarcotoxin-2A-like [Lucilia cuprina]
Woma_00015013-RA	PIK42074.1 Transposon Ty3-I Gag-Pol polyprotein [Apostichopus japonicus]
Woma_00015012-RA	KFM59232.1 Retrovirus-related Pol polyprotein from transposon 412, partial [Stegodyphus mimosarum]
Woma_00014989-RA	DAA65009.1 TPA_exp: gag-pol protein [Drosophila simulans]
Woma_00015109-RA	KRZ65659.1 Retrovirus-related Pol polyprotein from transposon TNT 1-94 [Trichinella papuae]
Woma_00015157-RA	PNF35856.1 putative RNA-directed DNA polymerase from transposon X-element, partial [Cryptotermes secundus]
Woma_00015153-RA	DAA65006.1 TPA_exp: gag-pol protein [Drosophila sechellia]
Woma_00015221-RA	KFM56688.1 Retrovirus-related Pol polyprotein from transposon 412, partial [Stegodyphus mimosarum]
Woma_00015235-RB	PIK49151.1 putative Gag-pol polyprotein [Apostichopus japonicus]
Woma_00015290-RA	PIK50756.1 Retrovirus-related Pol polyprotein from transposon [Apostichopus japonicus]
Woma_00015323-RA	KFM56688.1 Retrovirus-related Pol polyprotein from transposon 412, partial [Stegodyphus mimosarum]
Woma_00016197-RA	KMQ93693.1 reverse transcriptase [Lasius niger]
Woma_00015434-RA	KFM59232.1 Retrovirus-related Pol polyprotein from transposon 412, partial [Stegodyphus mimosarum]
Woma_00015363-RB	XP_023293160.1 high affinity cAMP-specific and IBMX-insensitive 3',5'-cyclic phosphodiesterase 8-like [Lucilia cuprina]
Woma_00015388-RA	KRY26687.1 Retrovirus-related Pol polyprotein from transposon TNT 1-94 [Trichinella spiralis]
Woma_00015393-RA	KRY26687.1 Retrovirus-related Pol polyprotein from transposon TNT 1-94 [Trichinella spiralis]
Woma_00015496-RA	XP_023308270.1 RING-H2 finger protein ATL51-like, partial [Lucilia cuprina]
Woma_00015565-RA	PIK48899.1 Retrovirus-related Pol polyprotein from transposon [Apostichopus japonicus]
Woma_00015563-RA	PNF14434.1 putative RNA-directed DNA polymerase from transposon X-element [Cryptotermes secundus]
Woma_00015600-RA	XP_023297828.1 general odorant-binding protein 56a-like [Lucilia cuprina]
Woma_00015591-RA	KFM56688.1 Retrovirus-related Pol polyprotein from transposon 412, partial [Stegodyphus mimosarum]
Woma_00015715-RB	KMQ91779.1 integrase core domain protein [Lasius niger]
Woma_00015704-RA	KFM56688.1 Retrovirus-related Pol polyprotein from transposon 412, partial [Stegodyphus mimosarum]
Woma_00014003-RC	KNC20976.1 Serine protease easter [Lucilia cuprina]
Woma_00013347-RA	AAC63387.1 23kDa heat shock protein ScHSP23 [Sarcophaga crassipalpis]
Woma_00013346-RB	XP_023304388.1 heat shock protein 67B2-like [Lucilia cuprina]
Woma_00013363-RA	XP_023309203.1 probable serine hydrolase [Lucilia cuprina]
Woma_00014403-RA	XP_011290715.1 PREDICTED: phosphatidate phosphatase LPIN1 isoform X2 [Musca domestica]
Woma_00014512-RA	XP_023299237.1 pheromone-binding protein-related protein 6-like [Lucilia cuprina]
Woma_00013732-RA	KMQ88472.1 retrovirus-related gag-pol polyprotein [Lasius niger]
Woma_00013743-RA	AAL56548.1 pol polyprotein, partial [Anopheles gambiae]
Woma_00013496-RA	KMQ83311.1 transposable element tc3 transposase [Lasius niger]
Woma_00013548-RA	EFN65994.1 Retrovirus-related Pol polyprotein from transposon TNT 1-94, partial [Camponotus floridanus]
Woma_00013573-RA	XP_012553862.1 PREDICTED: H(+)/Cl(-) exchange transporter 5-like [Hydra vulgaris]
Woma_00013674-RA	XP_012553862.1 PREDICTED: H(+)/Cl(-) exchange transporter 5-like [Hydra vulgaris]
Woma_00013668-RB	KXJ24126.1 Retrovirus-related Pol polyprotein from transposon 297 [Exaiptasia pallida]
Woma_00013880-RA	XP_005189426.1 PREDICTED: serum response factor homolog isoform X1 [Musca domestica]
Woma_00009277-RA	DAA65008.1 TPA_exp: gag-pol protein [Drosophila yakuba]
Woma_00009299-RA	XP_023309632.1 meiotic nuclear division protein 1 homolog [Lucilia cuprina]
Woma_00009295-RA	XP_023309647.1 double-headed protease inhibitor, submandibular gland-like [Lucilia cuprina]
Woma_00009286-RA	ANN46821.1 Pol protein [Drosophila simulans]
Woma_00011317-RA	XP_012553862.1 PREDICTED: H(+)/Cl(-) exchange transporter 5-like [Hydra vulgaris]
Woma_00011275-RA	XP_023298991.1 ATP synthase subunit b, mitochondrial-like [Lucilia cuprina]
Woma_00011272-RA	XP_023298233.1 alpha-2Db adrenergic receptor [Lucilia cuprina]
Woma_00009564-RA	KNC34166.1 Tropomyosin-1, isoforms 9A/A/B [Lucilia cuprina]
Woma_00009520-RA	XP_023292046.1 arrestin domain-containing protein 3-like [Lucilia cuprina]
Woma_00009348-RA	XP_023302771.1 transcription factor grauzone-like [Lucilia cuprina]
Woma_00009349-RA	XP_023302771.1 transcription factor grauzone-like [Lucilia cuprina]
Woma_00009345-RA	XP_023302771.1 transcription factor grauzone-like [Lucilia cuprina]
Woma_00009342-RA	XP_023302771.1 transcription factor grauzone-like [Lucilia cuprina]
Woma_00009343-RA	XP_023302771.1 transcription factor grauzone-like [Lucilia cuprina]
Woma_00009341-RA	XP_023302771.1 transcription factor grauzone-like [Lucilia cuprina]
Woma_00009346-RA	XP_023302771.1 transcription factor grauzone-like [Lucilia cuprina]
Woma_00009347-RA	XP_023302771.1 transcription factor grauzone-like [Lucilia cuprina]
Woma_00009344-RA	XP_023302779.1 transcription factor grauzone-like [Lucilia cuprina]
Woma_00009365-RA	KFM75221.1 Transposable element Tcb1 transposase, partial [Stegodyphus mimosarum]
Woma_00010953-RA	XP_023301757.1 transcriptional regulator ATRX-like isoform X1 [Lucilia cuprina]
Woma_00010871-RA	XP_023297396.1 retinal guanylyl cyclase 2-like [Lucilia cuprina]
Woma_00010868-RA	KMQ91018.1 reverse transcriptase [Lasius niger]
Woma_00010865-RA	KNC22213.1 Down syndrome cell adhesion molecule-like protein Dscam2, partial [Lucilia cuprina]
Woma_00010922-RA	XP_013099300.1 PREDICTED: calcineurin-binding protein cabin-1-like [Stomoxys calcitrans]
Woma_00010928-RA	XP_023303956.1 toll-interacting protein-like [Lucilia cuprina]
Woma_00009469-RA	XP_023299934.1 neutral and basic amino acid transport protein rBAT-like isoform X1 [Lucilia cuprina]
Woma_00009464-RA	XP_023298391.1 active regulator of SIRT1-like [Lucilia cuprina]
Woma_00009462-RB	XP_023298389.1 tetraspanin-6-like [Lucilia cuprina]
Woma_00009640-RB	XP_023292507.1 flocculation protein FLO11-like [Lucilia cuprina]
Woma_00009610-RA	PNF17579.1 putative RNA-directed DNA polymerase from transposon X-element, partial [Cryptotermes secundus]
Woma_00009613-RA	CAP09075.1 minos transposase [Drosophila hydei]
Woma_00009639-RA	XP_023294019.1 rho guanine nucleotide exchange factor 11-like [Lucilia cuprina]
Woma_00009831-RA	XP_014614959.1 PREDICTED: RNA-directed DNA polymerase from mobile element jockey-like, partial [Polistes canadensis]
Woma_00009809-RA	XP_015438116.1 PREDICTED: RNA-directed DNA polymerase from mobile element jockey-like [Dufourea novaeangliae]
Woma_00009844-RA	KMQ83311.1 transposable element tc3 transposase [Lasius niger]
Woma_00009740-RA	XP_023297714.1 cell division cycle and apoptosis regulator protein 1-like isoform X2 [Lucilia cuprina]
Woma_00009739-RA	XP_023297713.1 cell division cycle and apoptosis regulator protein 1-like isoform X1 [Lucilia cuprina]
Woma_00009773-RB	XP_023291465.1 protein ELYS homolog [Lucilia cuprina]
Woma_00009700-RA	XP_023293290.1 RING finger protein 219-like [Lucilia cuprina]
Woma_00009768-RA	XP_023291481.1 zinc finger protein 271-like isoform X2 [Lucilia cuprina]
Woma_00009769-RA	XP_023291480.1 zinc finger protein 11-like isoform X1 [Lucilia cuprina]
Woma_00009899-RA	XP_023303161.1 zinc finger protein 287-like [Lucilia cuprina]
Woma_00009923-RA	XP_023295890.1 INO80 complex subunit D-like [Lucilia cuprina]
Woma_00009926-RA	XP_023295891.1 farnesol dehydrogenase-like [Lucilia cuprina]
Woma_00009925-RA	XP_023295893.1 farnesol dehydrogenase-like [Lucilia cuprina]
Woma_00010052-RA	XP_023298844.1 neuropeptide-like 3 [Lucilia cuprina]
Woma_00010020-RA	XP_023301348.1 probable ubiquitin-conjugating enzyme E2 31 [Lucilia cuprina]
Woma_00009985-RA	AGE31793.1 transformer [Cochliomyia hominivorax]
Woma_00009986-RA	ACS34687.2 transformer [Lucilia cuprina]
Woma_00010046-RA	XP_023307709.1 A-kinase anchor protein 14-like isoform X1 [Lucilia cuprina]
Woma_00013538-RA	XP_023305931.1 trypsin-1-like, partial [Lucilia cuprina]
Woma_00013537-RA	XP_023305931.1 trypsin-1-like, partial [Lucilia cuprina]
Woma_00013534-RA	AID61414.1 cytochrome P450 [Calliphora stygia]
Woma_00011773-RA	XP_023291044.1 odorant receptor 13a-like [Lucilia cuprina]
Woma_00010253-RA	XP_012553862.1 PREDICTED: H(+)/Cl(-) exchange transporter 5-like [Hydra vulgaris]
Woma_00010218-RA	XP_023302843.1 peptidoglycan-recognition protein 3 isoform X2 [Lucilia cuprina]
Woma_00010185-RA	XP_023301443.1 sensory neuron membrane protein 2-like [Lucilia cuprina]
Woma_00010308-RA	KNC29657.1 putative RNA-directed DNA polymerase from transposon X-element [Lucilia cuprina]
Woma_00010367-RA	XP_023308382.1 RYamide receptor-like [Lucilia cuprina]
Woma_00010372-RA	XP_011563256.1 PREDICTED: RNA-directed DNA polymerase from mobile element jockey-like [Plutella xylostella]
Woma_00010422-RA	KHJ88486.1 transposase [Oesophagostomum dentatum]
Woma_00010493-RA	XP_023301201.1 protein scylla-like [Lucilia cuprina]
Woma_00010482-RA	KNC28353.1 Protein scylla, partial [Lucilia cuprina]
Woma_00010488-RA	XP_023303114.1 protein scylla-like [Lucilia cuprina]
Woma_00010661-RA	XP_013099303.1 PREDICTED: dynein heavy chain 7, axonemal [Stomoxys calcitrans]
Woma_00010638-RA	XP_023299360.1 nitric oxide synthase [Lucilia cuprina]
Woma_00010760-RA	XP_023294530.1 lysosomal aspartic protease-like [Lucilia cuprina]
Woma_00010761-RB	XP_023304878.1 lysosomal aspartic protease-like [Lucilia cuprina]
Woma_00010766-RA	XP_023304878.1 lysosomal aspartic protease-like [Lucilia cuprina]
Woma_00010764-RA	XP_023304878.1 lysosomal aspartic protease-like [Lucilia cuprina]
Woma_00010763-RA	XP_023304878.1 lysosomal aspartic protease-like [Lucilia cuprina]
Woma_00010752-RA	KHJ84698.1 putative transposase [Oesophagostomum dentatum]
Woma_00010771-RA	XP_023303910.1 apolipoprotein D-like [Lucilia cuprina]
Woma_00010759-RA	XP_023294530.1 lysosomal aspartic protease-like [Lucilia cuprina]
Woma_00010684-RB	XP_013114958.1 PREDICTED: transcription factor grauzone-like [Stomoxys calcitrans]
Woma_00010680-RA	XP_023294530.1 lysosomal aspartic protease-like [Lucilia cuprina]
Woma_00011334-RA	XP_023304701.1 odorant receptor Or2-like [Lucilia cuprina]
Woma_00011380-RA	XP_023299313.1 putative mediator of RNA polymerase II transcription subunit 26 [Lucilia cuprina]
Woma_00011340-RA	XP_023304803.1 electron transfer flavoprotein beta subunit lysine methyltransferase-like [Lucilia cuprina]
Woma_00013416-RA	XP_023307356.1 low density lipoprotein receptor adapter protein 1-B-like [Lucilia cuprina]
Woma_00010838-RA	KNC23576.1 Small conductance calcium-activated potassium channel protein [Lucilia cuprina]
Woma_00010792-RA	XP_023295233.1 enhancer of split mgamma protein-like [Lucilia cuprina]
Woma_00010815-RA	XP_023295224.1 zinc finger protein 1 homolog [Lucilia cuprina]
Woma_00010853-RA	XP_023293933.1 zinc finger protein 184-like [Lucilia cuprina]
Woma_00010785-RA	XP_023292191.1 alpha-protein kinase 1-like [Lucilia cuprina]
Woma_00010801-RB	XP_023295261.1 venom peptide CtAPI-like [Lucilia cuprina]
Woma_00010807-RA	XP_023295225.1 zinc finger protein 1 homolog [Lucilia cuprina]
Woma_00010845-RA	XP_023300060.1 golgin subfamily A member 6-like protein 6 [Lucilia cuprina]
Woma_00014260-RA	XP_023291366.1 zinc finger and SCAN domain-containing protein 12 [Lucilia cuprina]
Woma_00014246-RA	XP_023303417.1 fibrinogen-like protein 1 [Lucilia cuprina]
Woma_00014250-RA	XP_005180483.1 PREDICTED: tyrosine-protein phosphatase corkscrew isoform X3 [Musca domestica]
Woma_00014284-RA	XP_014091565.1 PREDICTED: zinc finger and BTB domain-containing protein 24-like [Bactrocera oleae]
Woma_00014292-RA	XP_023291420.1 odorant receptor 42b-like [Lucilia cuprina]
Woma_00014293-RA	AID61230.1 odorant receptor [Calliphora stygia]
Woma_00014283-RA	XP_023291380.1 gastrula zinc finger protein xFG20-1-like [Lucilia cuprina]
Woma_00014264-RA	XP_023291392.1 zinc finger protein 107-like isoform X1 [Lucilia cuprina]
Woma_00012759-RA	XP_023301232.1 probable basic-leucine zipper transcription factor S [Lucilia cuprina]
Woma_00012795-RA	XP_023307679.1 amine sulfotransferase-like [Lucilia cuprina]
Woma_00012797-RA	XP_023307677.1 sulfotransferase 1 family member D1-like [Lucilia cuprina]
Woma_00012744-RA	XP_023299573.1 peritrophin-44-like [Lucilia cuprina]
Woma_00012799-RB	XP_023307677.1 sulfotransferase 1 family member D1-like [Lucilia cuprina]
Woma_00012798-RB	KNC34646.1 Polypeptide N-acetylgalactosaminyltransferase 8 [Lucilia cuprina]
Woma_00012801-RA	KNC34646.1 Polypeptide N-acetylgalactosaminyltransferase 8 [Lucilia cuprina]
Woma_00012800-RA	KNC34646.1 Polypeptide N-acetylgalactosaminyltransferase 8 [Lucilia cuprina]
Woma_00012486-RA	XP_023292299.1 ras-related protein Rab-26 [Lucilia cuprina]
Woma_00012475-RB	XP_023304802.1 lectin subunit alpha-like [Lucilia cuprina]
Woma_00013007-RA	KFM56688.1 Retrovirus-related Pol polyprotein from transposon 412, partial [Stegodyphus mimosarum]
Woma_00011100-RA	XP_023294134.1 sex peptide receptor-like [Lucilia cuprina]
Woma_00011102-RB	XP_005181379.1 PREDICTED: apolipoprotein D [Musca domestica]
Woma_00007839-RA	XP_023304152.1 zinc finger protein 425-like [Lucilia cuprina]
Woma_00007811-RA	AID61460.1 cytochrome P450, partial [Calliphora stygia]
Woma_00007813-RA	AID61460.1 cytochrome P450, partial [Calliphora stygia]
Woma_00007886-RA	XP_023294027.1 malate dehydrogenase, mitochondrial-like [Lucilia cuprina]
Woma_00007885-RA	XP_023294028.1 malate dehydrogenase, mitochondrial-like [Lucilia cuprina]
Woma_00007781-RA	XP_012553862.1 PREDICTED: H(+)/Cl(-) exchange transporter 5-like [Hydra vulgaris]
Woma_00007902-RA	XP_023292043.1 mucin-2-like [Lucilia cuprina]
Woma_00007972-RA	XP_023304134.1 tensin-1-like [Lucilia cuprina]
Woma_00008053-RB	AID61247.1 odorant receptor, partial [Calliphora stygia]
Woma_00007994-RA	XP_023296091.1 protein phosphatase 1 regulatory subunit 12A isoform X9 [Lucilia cuprina]
Woma_00008054-RA	AID61247.1 odorant receptor, partial [Calliphora stygia]
Woma_00007979-RA	XP_019893896.1 PREDICTED: basic-leucine zipper transcription factor A-like, partial [Musca domestica]
Woma_00008016-RA	XP_023308126.1 chorion protein S18 [Lucilia cuprina]
Woma_00009035-RA	KNC29869.1 Protein bric-a-brac 1 [Lucilia cuprina]
Woma_00009096-RB	XP_023309003.1 DNA-binding protein D-ETS-3-like [Lucilia cuprina]
Woma_00009149-RA	XP_023307895.1 serine protease 1-like [Lucilia cuprina]
Woma_00009082-RB	KNC23496.1 Protein still life, isoform SIF type 1 [Lucilia cuprina]
Woma_00008398-RA	KNC22252.1 putative gustatory receptor 66a [Lucilia cuprina]
Woma_00008396-RA	XP_023299989.1 lectin subunit alpha-like [Lucilia cuprina]
Woma_00008350-RB	XP_023297755.1 otoferlin-like [Lucilia cuprina]
Woma_00008402-RA	XP_023292787.1 glycine-rich cell wall structural protein 1.8-like [Lucilia cuprina]
Woma_00008267-RA	XP_023301508.1 shugoshin [Lucilia cuprina]
Woma_00008531-RA	XP_012553862.1 PREDICTED: H(+)/Cl(-) exchange transporter 5-like [Hydra vulgaris]
Woma_00008609-RA	XP_013111937.1 PREDICTED: capon-like protein, partial [Stomoxys calcitrans]
Woma_00008569-RA	XP_023306132.1 pupal cuticle protein Edg-78E-like [Lucilia cuprina]
Woma_00008528-RB	XP_023292722.1 protein rhomboid-like [Lucilia cuprina]
Woma_00008723-RA	AAA29354.1 reverse transcriptase-like protein, partial [Aedes aegypti]
Woma_00008735-RA	KNC34952.1 putative G-protein coupled receptor Mth-like 11 [Lucilia cuprina]
Woma_00008732-RA	KNC34952.1 putative G-protein coupled receptor Mth-like 11 [Lucilia cuprina]
Woma_00008776-RA	ADI87385.1 putative chitin binding protein [Lucilia sericata]
Woma_00012524-RA	XP_012553862.1 PREDICTED: H(+)/Cl(-) exchange transporter 5-like [Hydra vulgaris]
Woma_00008836-RA	XP_023304418.1 enoyl-CoA delta isomerase 2, mitochondrial-like [Lucilia cuprina]
Woma_00008846-RA	XP_023304408.1 A-agglutinin anchorage subunit-like [Lucilia cuprina]
Woma_00008813-RA	XP_023300275.1 lectin subunit alpha-like [Lucilia cuprina]
Woma_00008918-RA	KNC32871.1 putative gustatory receptor 98b [Lucilia cuprina]
Woma_00008911-RA	XP_013107470.1 PREDICTED: DNA-directed RNA polymerase III subunit RPC1 [Stomoxys calcitrans]
Woma_00009002-RA	KNC28259.1 Coiled-coil domain-containing protein lobo [Lucilia cuprina]
Woma_00009237-RA	PNF14434.1 putative RNA-directed DNA polymerase from transposon X-element [Cryptotermes secundus]
Woma_00009265-RB	PNF17579.1 putative RNA-directed DNA polymerase from transposon X-element, partial [Cryptotermes secundus]
Woma_00009233-RA	PNF14434.1 putative RNA-directed DNA polymerase from transposon X-element [Cryptotermes secundus]
Woma_00001773-RA	XP_023300606.1 alcohol dehydrogenase-like [Lucilia cuprina]
Woma_00001714-RA	XP_023299240.1 ribonucleoprotein RB97D isoform X2 [Lucilia cuprina]
Woma_00001802-RA	XP_013100134.1 PREDICTED: protein timeless homolog [Stomoxys calcitrans]
Woma_00001757-RA	XP_023292069.1 calcyphosin-like isoform X1 [Lucilia cuprina]
Woma_00001806-RB	XP_023297488.1 integumentary mucin C.1-like [Lucilia cuprina]
Woma_00002188-RA	XP_023291750.1 cAMP-specific 3',5'-cyclic phosphodiesterase-like [Lucilia cuprina]
Woma_00002191-RA	XP_023291757.1 cAMP-specific 3',5'-cyclic phosphodiesterase-like [Lucilia cuprina]
Woma_00001973-RA	KNC28397.1 Trypsin eta, partial [Lucilia cuprina]
Woma_00001959-RA	XP_023295920.1 transferrin-like [Lucilia cuprina]
Woma_00001939-RA	XP_023299038.1 myosin-2 heavy chain-like [Lucilia cuprina]
Woma_00001937-RA	KMQ88467.1 tc1-like transposase protein [Lasius niger]
Woma_00002175-RA	XP_023291224.1 lectin subunit alpha-like [Lucilia cuprina]
Woma_00001914-RA	XP_023291826.1 pro-resilin-like [Lucilia cuprina]
Woma_00002258-RA	XP_023306429.1 zinc finger protein 2-like [Lucilia cuprina]
Woma_00002251-RA	XP_013108764.1 PREDICTED: E3 ubiquitin-protein ligase UBR3 [Stomoxys calcitrans]
Woma_00002323-RA	XP_023298004.1 probable 4-coumarate--CoA ligase 3 [Lucilia cuprina]
Woma_00002429-RA	XP_023304947.1 probable 4-coumarate--CoA ligase 3 [Lucilia cuprina]
Woma_00002299-RA	XP_013114958.1 PREDICTED: transcription factor grauzone-like [Stomoxys calcitrans]
Woma_00002298-RA	XP_013114958.1 PREDICTED: transcription factor grauzone-like [Stomoxys calcitrans]
Woma_00002297-RA	XP_023298129.1 zinc finger protein 208-like [Lucilia cuprina]
Woma_00002296-RA	XP_023298129.1 zinc finger protein 208-like [Lucilia cuprina]
Woma_00002308-RA	XP_023298094.1 probable 4-coumarate--CoA ligase 1 isoform X1 [Lucilia cuprina]
Woma_00002303-RA	XP_023298127.1 zinc finger protein 729-like [Lucilia cuprina]
Woma_00002302-RA	XP_023298127.1 zinc finger protein 729-like [Lucilia cuprina]
Woma_00002301-RA	XP_023298127.1 zinc finger protein 729-like [Lucilia cuprina]
Woma_00002300-RA	XP_013114958.1 PREDICTED: transcription factor grauzone-like [Stomoxys calcitrans]
Woma_00002305-RA	XP_023298126.1 zinc finger protein 208-like [Lucilia cuprina]
Woma_00002304-RA	XP_023298127.1 zinc finger protein 729-like [Lucilia cuprina]
Woma_00002324-RA	XP_023298004.1 probable 4-coumarate--CoA ligase 3 [Lucilia cuprina]
Woma_00002381-RA	XP_013098329.1 PREDICTED: protein sprint isoform X1 [Stomoxys calcitrans]
Woma_00002224-RA	AID61355.1 esterase, partial [Calliphora stygia]
Woma_00002565-RA	XP_023294308.1 flocculation protein FLO11-like [Lucilia cuprina]
Woma_00002582-RA	XP_023294797.1 broad-complex core protein isoforms 1/2/3/4/5 [Lucilia cuprina]
Woma_00002576-RA	XP_023294310.1 signal transducer and activator of transcription C-like [Lucilia cuprina]
Woma_00002607-RA	XP_023293962.1 centrosomal and chromosomal factor-like [Lucilia cuprina]
Woma_00002526-RA	XP_012553862.1 PREDICTED: H(+)/Cl(-) exchange transporter 5-like [Hydra vulgaris]
Woma_00002572-RA	XP_023294311.1 collagen alpha-5(IV) chain [Lucilia cuprina]
Woma_00002476-RA	XP_023296780.1 salivary glue protein Sgs-3-like [Lucilia cuprina]
Woma_00002834-RA	XP_023306842.1 zinc finger protein 226-like [Lucilia cuprina]
Woma_00002859-RA	XP_012553862.1 PREDICTED: H(+)/Cl(-) exchange transporter 5-like [Hydra vulgaris]
Woma_00002835-RA	XP_023307829.1 zinc finger protein 540-like [Lucilia cuprina]
Woma_00002868-RA	XP_023293521.1 ryncolin-4-like [Lucilia cuprina]
Woma_00002824-RA	XP_023307829.1 zinc finger protein 540-like [Lucilia cuprina]
Woma_00002826-RA	XP_023307829.1 zinc finger protein 540-like [Lucilia cuprina]
Woma_00002752-RA	KMQ87671.1 reverse transcriptase [Lasius niger]
Woma_00002863-RA	AID61460.1 cytochrome P450, partial [Calliphora stygia]
Woma_00002763-RB	XP_005178160.1 PREDICTED: protein doublesex isoform X2 [Musca domestica]
Woma_00002864-RA	XP_023304796.1 saccharopine dehydrogenase-like oxidoreductase [Lucilia cuprina]
Woma_00002862-RA	XP_023292858.1 4-coumarate--CoA ligase-like 7 [Lucilia cuprina]
Woma_00003076-RA	XP_023300216.1 UDP-GlcNAc:betaGal beta-1,3-N-acetylglucosaminyltransferase-like protein 1 [Lucilia cuprina]
Woma_00003014-RA	XP_023302134.1 sodium channel protein Nach-like [Lucilia cuprina]
Woma_00002969-RA	XP_023293217.1 serine protease 1-like [Lucilia cuprina]
Woma_00002970-RA	XP_023293217.1 serine protease 1-like [Lucilia cuprina]
Woma_00002967-RA	XP_023160382.1 serine protease 1 [Drosophila hydei]
Woma_00002973-RA	XP_023293217.1 serine protease 1-like [Lucilia cuprina]
Woma_00002933-RA	XP_023296535.1 zinc finger protein 43-like [Lucilia cuprina]
Woma_00003127-RA	XP_023304035.1 proteoglycan 4-like [Lucilia cuprina]
Woma_00002968-RA	XP_023293217.1 serine protease 1-like [Lucilia cuprina]
Woma_00002972-RA	XP_023293217.1 serine protease 1-like [Lucilia cuprina]
Woma_00003134-RA	KNC30428.1 Protein sickie [Lucilia cuprina]
Woma_00002917-RA	XP_012553862.1 PREDICTED: H(+)/Cl(-) exchange transporter 5-like [Hydra vulgaris]
Woma_00002971-RA	XP_023293217.1 serine protease 1-like [Lucilia cuprina]
Woma_00003320-RA	XP_023293284.1 very low-density lipoprotein receptor-like [Lucilia cuprina]
Woma_00003455-RB	XP_023293684.1 UDP-glucuronosyltransferase-like [Lucilia cuprina]
Woma_00003360-RA	OXA39388.1 Transposable element Tc3 transposase [Folsomia candida]
Woma_00003369-RB	XP_013098269.1 PREDICTED: maternal protein pumilio isoform X1 [Stomoxys calcitrans]
Woma_00003384-RA	XP_023305913.1 zinc finger protein 235-like [Lucilia cuprina]
Woma_00003383-RA	XP_023305913.1 zinc finger protein 235-like [Lucilia cuprina]
Woma_00015759-RA	AID61262.1 gustatory receptor [Calliphora stygia]
Woma_00015819-RA	PFX21553.1 Retrovirus-related Pol polyprotein [Stylophora pistillata]
Woma_00015932-RA	KNC28259.1 Coiled-coil domain-containing protein lobo [Lucilia cuprina]
Woma_00015929-RA	KRZ84108.1 Retrovirus-related Pol polyprotein from transposon TNT 1-94 [Trichinella sp. T8]
Woma_00015922-RA	KFM56688.1 Retrovirus-related Pol polyprotein from transposon 412, partial [Stegodyphus mimosarum]
Woma_00015923-RA	KFM56688.1 Retrovirus-related Pol polyprotein from transposon 412, partial [Stegodyphus mimosarum]
Woma_00015903-RA	KMQ83299.1 reverse transcriptase [Lasius niger]
Woma_00015970-RA	XP_017092979.1 PREDICTED: RNA-directed DNA polymerase from mobile element jockey-like [Drosophila bipectinata]
Woma_00016007-RA	XP_011209308.1 PREDICTED: armadillo repeat-containing protein 8 isoform X1 [Bactrocera dorsalis]
Woma_00016040-RA	KMQ88472.1 retrovirus-related gag-pol polyprotein [Lasius niger]
Woma_00016069-RA	XP_012553862.1 PREDICTED: H(+)/Cl(-) exchange transporter 5-like [Hydra vulgaris]
Woma_00016068-RA	XP_012553862.1 PREDICTED: H(+)/Cl(-) exchange transporter 5-like [Hydra vulgaris]
Woma_00016084-RA	KFM59232.1 Retrovirus-related Pol polyprotein from transposon 412, partial [Stegodyphus mimosarum]
Woma_00016158-RA	KMQ85192.1 reverse transcriptase [Lasius niger]
Woma_00016153-RA	KNC28259.1 Coiled-coil domain-containing protein lobo [Lucilia cuprina]
Woma_00016265-RA	KFM56688.1 Retrovirus-related Pol polyprotein from transposon 412, partial [Stegodyphus mimosarum]
Woma_00016289-RA	PNF25410.1 putative RNA-directed DNA polymerase from transposon X-element [Cryptotermes secundus]
Woma_00016420-RB	KFM59232.1 Retrovirus-related Pol polyprotein from transposon 412, partial [Stegodyphus mimosarum]
Woma_00016489-RB	EFA07205.2 Retrovirus-related Pol polyprotein from transposon 297-like Protein [Tribolium castaneum]
Woma_00016492-RA	XP_012553862.1 PREDICTED: H(+)/Cl(-) exchange transporter 5-like [Hydra vulgaris]
Woma_00016476-RA	XP_023292418.1 phosphate-regulating neutral endopeptidase-like [Lucilia cuprina]
Woma_00016497-RA	XP_012553862.1 PREDICTED: H(+)/Cl(-) exchange transporter 5-like [Hydra vulgaris]
Woma_00016469-RA	KFM56688.1 Retrovirus-related Pol polyprotein from transposon 412, partial [Stegodyphus mimosarum]
Woma_00016507-RA	XP_023295384.1 mucin-22-like [Lucilia cuprina]
Woma_00016537-RA	KFM56688.1 Retrovirus-related Pol polyprotein from transposon 412, partial [Stegodyphus mimosarum]
Woma_00016573-RA	XP_023300376.1 RING-H2 finger protein ATL60-like, partial [Lucilia cuprina]
Woma_00016654-RA	KFM59232.1 Retrovirus-related Pol polyprotein from transposon 412, partial [Stegodyphus mimosarum]
Woma_00016655-RA	KFM59232.1 Retrovirus-related Pol polyprotein from transposon 412, partial [Stegodyphus mimosarum]
Woma_00016657-RA	XP_015509714.1 PREDICTED: putative 115 kDa protein in type-1 retrotransposable element R1DM [Neodiprion lecontei]
Woma_00016669-RA	XP_023300376.1 RING-H2 finger protein ATL60-like, partial [Lucilia cuprina]
Woma_00016691-RA	KMQ92168.1 retrovirus-related pol polyprotein from transposon tnt 1-94 [Lasius niger]
Woma_00000056-RA	XP_023297950.1 zinc finger protein 271-like [Lucilia cuprina]
Woma_00000147-RA	XP_023292674.1 serine/threonine-protein kinase S6KL [Lucilia cuprina]
Woma_00000148-RA	XP_023292675.1 protein bangles and beads [Lucilia cuprina]
Woma_00000250-RA	KNC23846.1 putative odorant receptor 94b, partial [Lucilia cuprina]
Woma_00000060-RA	XP_023297950.1 zinc finger protein 271-like [Lucilia cuprina]
Woma_00000061-RA	XP_023297950.1 zinc finger protein 271-like [Lucilia cuprina]
Woma_00000062-RA	XP_023297950.1 zinc finger protein 271-like [Lucilia cuprina]
Woma_00000063-RA	XP_023297950.1 zinc finger protein 271-like [Lucilia cuprina]
Woma_00000088-RA	XP_023291822.1 UV excision repair protein RAD23 homolog B-like [Lucilia cuprina]
Woma_00000078-RA	XP_023291814.1 E3 ubiquitin-protein ligase highwire [Lucilia cuprina]
Woma_00000197-RA	XP_023298405.1 RING finger protein 141-like isoform X1 [Lucilia cuprina]
Woma_00000113-RA	XP_023296032.1 glutamic acid-rich protein [Lucilia cuprina]
Woma_00000057-RA	XP_023297950.1 zinc finger protein 271-like [Lucilia cuprina]
Woma_00000058-RA	XP_023297950.1 zinc finger protein 271-like [Lucilia cuprina]
Woma_00000249-RA	KNC23846.1 putative odorant receptor 94b, partial [Lucilia cuprina]
Woma_00000224-RA	XP_023298540.1 voltage-dependent calcium channel type A subunit alpha-1-like [Lucilia cuprina]
Woma_00000358-RA	KNC31677.1 Titin, partial [Lucilia cuprina]
Woma_00000548-RA	XP_023308306.1 venom serine protease Bi-VSP-like [Lucilia cuprina]
Woma_00000468-RA	XP_005187755.1 PREDICTED: serine proteases 1/2 [Musca domestica]
Woma_00000469-RB	XP_023307896.1 serine protease 1-like [Lucilia cuprina]
Woma_00000466-RA	XP_011293756.1 PREDICTED: serine proteases 1/2-like [Musca domestica]
Woma_00000486-RA	XP_013111603.1 PREDICTED: putative carbonic anhydrase 3 [Stomoxys calcitrans]
Woma_00000677-RA	XP_023297062.1 neprilysin-2-like [Lucilia cuprina]
Woma_00000642-RA	XP_023309101.1 glutathione S-transferase 1-1-like [Lucilia cuprina]
Woma_00000650-RA	XP_023309071.1 fatty acyl-CoA reductase wat-like [Lucilia cuprina]
Woma_00000853-RA	XP_014087565.1 PREDICTED: polymerase delta-interacting protein 3-like [Bactrocera oleae]
Woma_00000648-RA	XP_023309071.1 fatty acyl-CoA reductase wat-like [Lucilia cuprina]
Woma_00000649-RA	XP_023309071.1 fatty acyl-CoA reductase wat-like [Lucilia cuprina]
Woma_00000620-RA	XP_023308947.1 histone H1, early embryonic-like [Lucilia cuprina]
Woma_00000849-RA	XP_023293869.1 protein sidekick-2-like [Lucilia cuprina]
Woma_00001062-RA	XP_023305867.1 protein RRNAD1-like [Lucilia cuprina]
Woma_00001236-RA	XP_023294085.1 transcription initiation factor TFIID subunit 1-like [Lucilia cuprina]
Woma_00001250-RA	XP_023294084.1 protein PFC0760c-like [Lucilia cuprina]
Woma_00000974-RA	KMQ86082.1 gag-pol polyprotein [Lasius niger]
Woma_00001100-RA	XP_013100224.1 PREDICTED: helicase domino [Stomoxys calcitrans]
Woma_00001121-RA	XP_023292637.1 zinc finger protein 91-like [Lucilia cuprina]
Woma_00001124-RA	XP_023292636.1 zinc finger protein 62 homolog [Lucilia cuprina]
Woma_00001123-RA	XP_023292636.1 zinc finger protein 62 homolog [Lucilia cuprina]
Woma_00001109-RA	OXA40618.1 Transposable element Tcb1 transposase [Folsomia candida]
Woma_00001159-RA	XP_012553862.1 PREDICTED: H(+)/Cl(-) exchange transporter 5-like [Hydra vulgaris]
Woma_00001190-RA	XP_008195242.1 PREDICTED: transposable element Tcb2 transposase [Tribolium castaneum]
Woma_00001316-RA	XP_013104928.1 PREDICTED: putative mediator of RNA polymerase II transcription subunit 29 [Stomoxys calcitrans]
Woma_00001282-RA	XP_023291356.1 actin, gamma-like [Lucilia cuprina]
Woma_00001281-RA	XP_023291339.1 actin-like [Lucilia cuprina]
Woma_00001280-RA	XP_023291339.1 actin-like [Lucilia cuprina]
Woma_00001457-RA	XP_023297878.1 muscle M-line assembly protein unc-89-like isoform X3 [Lucilia cuprina]
Woma_00001335-RA	XP_023303911.1 homeobox protein invected [Lucilia cuprina]
Woma_00001334-RA	PNF14434.1 putative RNA-directed DNA polymerase from transposon X-element [Cryptotermes secundus]
Woma_00001332-RA	XP_023303720.1 chitinase-like protein Idgf5 [Lucilia cuprina]
Woma_00001441-RA	XP_023307148.1 hydroxysteroid dehydrogenase-like protein 2 [Lucilia cuprina]
Woma_00001466-RA	KMQ91018.1 reverse transcriptase [Lasius niger]
Woma_00001687-RA	KMQ83311.1 transposable element tc3 transposase [Lasius niger]
Woma_00001539-RA	PFX21553.1 Retrovirus-related Pol polyprotein [Stylophora pistillata]
Woma_00001557-RB	XP_023291437.1 cytokine receptor-like [Lucilia cuprina]
Woma_00001675-RB	XP_023296560.1 protein arginine N-methyltransferase 1-B-like [Lucilia cuprina]
Woma_00011219-RA	KNC34793.1 Homeotic protein proboscipedia [Lucilia cuprina]
Woma_00011217-RA	XP_012553862.1 PREDICTED: H(+)/Cl(-) exchange transporter 5-like [Hydra vulgaris]
Woma_00015691-RA	XP_023294518.1 aquaporin-like [Lucilia cuprina]
Woma_00011495-RA	PNF14434.1 putative RNA-directed DNA polymerase from transposon X-element [Cryptotermes secundus]
Woma_00011539-RA	XP_023303072.1 homeobox protein caupolican-like, partial [Lucilia cuprina]
Woma_00013301-RA	XP_023302924.1 receptor expression-enhancing protein 1-like [Lucilia cuprina]
Woma_00013274-RA	XP_023295158.1 GPI ethanolamine phosphate transferase 1 [Lucilia cuprina]
Woma_00011603-RC	KNC30388.1 Protein furry, partial [Lucilia cuprina]
Woma_00011605-RB	XP_013104403.1 PREDICTED: protein furry isoform X1 [Stomoxys calcitrans]
Woma_00011696-RA	KNC23445.1 Broad-complex core protein isoforms 1/2/3/4/5 [Lucilia cuprina]
Woma_00011658-RA	XP_017475959.1 PREDICTED: putative nuclease HARBI1 isoform X1 [Rhagoletis zephyria]
Woma_00011673-RA	XP_023293734.1 ficolin-2-like [Lucilia cuprina]
Woma_00011616-RA	KFM56688.1 Retrovirus-related Pol polyprotein from transposon 412, partial [Stegodyphus mimosarum]
Woma_00011637-RA	ANN46821.1 Pol protein [Drosophila simulans]
Woma_00011889-RA	KNC28442.1 putative cytochrome P450 28d1 [Lucilia cuprina]
Woma_00011891-RA	XP_023294720.1 probable cytochrome P450 28d1 [Lucilia cuprina]
Woma_00011890-RA	XP_023294723.1 probable cytochrome P450 28d1 [Lucilia cuprina]
Woma_00012117-RB	XP_023297421.1 protein vav-like isoform X2 [Lucilia cuprina]
Woma_00012134-RA	XP_023295053.1 probable serine/threonine-protein kinase DDB_G0277071 [Lucilia cuprina]
Woma_00012112-RA	XP_023300973.1 putative gustatory receptor 2a [Lucilia cuprina]
Woma_00012135-RA	XP_023295045.1 bolA-like protein 3 [Lucilia cuprina]
Woma_00012236-RA	XP_023292431.1 serine protease easter-like [Lucilia cuprina]
Woma_00014552-RA	XP_023298484.1 mucin-22-like [Lucilia cuprina]
Woma_00014488-RA	XP_023297498.1 galectin-4-like [Lucilia cuprina]
Woma_00012254-RA	XP_023293713.1 facilitated trehalose transporter Tret1-like [Lucilia cuprina]
Woma_00012256-RA	XP_023293713.1 facilitated trehalose transporter Tret1-like [Lucilia cuprina]
Woma_00012306-RA	XP_023304266.1 A disintegrin and metalloproteinase with thrombospondin motifs 16 isoform X1 [Lucilia cuprina]
Woma_00012305-RA	XP_019894820.1 PREDICTED: homologous-pairing protein 2 homolog isoform X2 [Musca domestica]
Woma_00014316-RA	XP_013111068.1 PREDICTED: peritrophin-1-like [Stomoxys calcitrans]
Woma_00012314-RA	KNC31588.1 Synapsin, partial [Lucilia cuprina]
Woma_00012370-RA	XP_023301072.1 A-kinase anchor protein 14 [Lucilia cuprina]
Woma_00012430-RA	P34257.1 RecName: Full=Transposable element Tc3 transposase
Woma_00012667-RA	XP_023306970.1 endocuticle structural protein SgAbd-6-like [Lucilia cuprina]
Woma_00012678-RA	XP_023298309.1 H/ACA ribonucleoprotein complex subunit 1-like [Lucilia cuprina]
Woma_00012703-RA	XP_013118187.1 PREDICTED: eye-specific diacylglycerol kinase-like, partial [Stomoxys calcitrans]
Woma_00012704-RA	PNF20480.1 RNA-directed DNA polymerase from mobile element jockey [Cryptotermes secundus]
Woma_00012866-RB	XP_017869471.1 PREDICTED: omega-amidase NIT2-like [Drosophila arizonae]
Woma_00012865-RA	XP_023292398.1 omega-amidase NIT2-A-like [Lucilia cuprina]
Woma_00012825-RB	XP_023291423.1 cadherin-related tumor suppressor-like [Lucilia cuprina]
Woma_00014187-RA	KMQ83660.1 reverse transcriptase [Lasius niger]
Woma_00012924-RA	OXA39388.1 Transposable element Tc3 transposase [Folsomia candida]
Woma_00012928-RA	XP_023291304.1 rhomboid-related protein 3 isoform X1 [Lucilia cuprina]
Woma_00012938-RA	KFM56688.1 Retrovirus-related Pol polyprotein from transposon 412, partial [Stegodyphus mimosarum]
Woma_00012908-RA	XP_023306554.1 circadian clock-controlled protein-like [Lucilia cuprina]
Woma_00012899-RA	KNC27553.1 putative protein kinase C delta type, partial [Lucilia cuprina]
Woma_00013143-RA	XP_019895193.1 PREDICTED: neural-cadherin isoform X5 [Musca domestica]
Woma_00013100-RA	KFM56688.1 Retrovirus-related Pol polyprotein from transposon 412, partial [Stegodyphus mimosarum]
Woma_00013084-RA	PNF17579.1 putative RNA-directed DNA polymerase from transposon X-element, partial [Cryptotermes secundus]
Woma_00013096-RA	XP_017490395.1 PREDICTED: nucleic-acid-binding protein from mobile element jockey-like, partial [Rhagoletis zephyria]
Woma_00003308-RB	XP_023297228.1 RNA binding protein fox-1 homolog 1-like isoform X5 [Lucilia cuprina]
Woma_00003314-RA	XP_012553862.1 PREDICTED: H(+)/Cl(-) exchange transporter 5-like [Hydra vulgaris]
Woma_00003561-RA	XP_023299610.1 P protein-like [Lucilia cuprina]
Woma_00003627-RA	XP_023306105.1 cell wall transcription factor ACE2 [Lucilia cuprina]
Woma_00003764-RA	XP_023308464.1 laccase-2-like [Lucilia cuprina]
Woma_00003927-RA	XP_023297846.1 regulator of G-protein signaling loco-like [Lucilia cuprina]
Woma_00003923-RA	XP_023297866.1 pickpocket protein 19-like [Lucilia cuprina]
Woma_00003988-RA	XP_023299481.1 dystrophin-like, partial [Lucilia cuprina]
Woma_00003822-RA	XP_023308456.1 attacin-A-like [Lucilia cuprina]
Woma_00004006-RA	XP_023298646.1 probable serine/threonine-protein kinase fhkB [Lucilia cuprina]
Woma_00004031-RA	XP_023304668.1 cGMP-dependent protein kinase, isozyme 2 forms cD4/T1/T3A/T3B-like [Lucilia cuprina]
Woma_00004203-RA	KNC25775.1 Protein croquemort, partial [Lucilia cuprina]
Woma_00004247-RA	XP_023301710.1 acyl-CoA synthetase family member 2, mitochondrial-like [Lucilia cuprina]
Woma_00004218-RA	XP_023307604.1 mucin-21-like [Lucilia cuprina]
Woma_00004289-RA	XP_012553862.1 PREDICTED: H(+)/Cl(-) exchange transporter 5-like [Hydra vulgaris]
Woma_00004280-RA	KNC25650.1 Serine protease easter [Lucilia cuprina]
Woma_00004277-RA	XP_023306909.1 lectin subunit alpha-like [Lucilia cuprina]
Woma_00004401-RA	XP_023292777.1 flocculation protein FLO11 [Lucilia cuprina]
Woma_00004404-RA	XP_023292773.1 neprilysin-1-like [Lucilia cuprina]
Woma_00004271-RA	XP_023301584.1 UDP-glucuronosyltransferase 2B15-like [Lucilia cuprina]
Woma_00004273-RA	XP_023301584.1 UDP-glucuronosyltransferase 2B15-like [Lucilia cuprina]
Woma_00004456-RB	XP_023297425.1 putative fatty acyl-CoA reductase CG5065 [Lucilia cuprina]
Woma_00004512-RA	XP_023298177.1 KDEL motif-containing protein 1-like [Lucilia cuprina]
Woma_00004521-RB	XP_023306188.1 putative mediator of RNA polymerase II transcription subunit 26 [Lucilia cuprina]
Woma_00004457-RA	XP_023297425.1 putative fatty acyl-CoA reductase CG5065 [Lucilia cuprina]
Woma_00004695-RA	XP_005176250.1 PREDICTED: PIH1 domain-containing protein 1 [Musca domestica]
Woma_00004742-RA	XP_014359147.1 PREDICTED: probable RNA-directed DNA polymerase from transposon BS [Papilio machaon]
Woma_00004702-RA	XP_023296311.1 zinc finger protein 391-like [Lucilia cuprina]
Woma_00004704-RA	XP_013102376.1 PREDICTED: zinc finger protein 782-like [Stomoxys calcitrans]
Woma_00006019-RA	XP_023303236.1 zinc finger protein 383-like [Lucilia cuprina]
Woma_00004839-RA	XP_023306955.1 collagen alpha-1(XI) chain-like [Lucilia cuprina]
Woma_00004840-RA	XP_023306955.1 collagen alpha-1(XI) chain-like [Lucilia cuprina]
Woma_00004803-RA	AMA07819.1 Jonah preproenzyme [Lucilia sericata]
Woma_00004804-RA	XP_023293222.1 collagenase-like [Lucilia cuprina]
Woma_00004949-RA	XP_023308585.1 rho guanine nucleotide exchange factor 25-like [Lucilia cuprina]
Woma_00004980-RA	XP_023306849.1 neuronal acetylcholine receptor subunit alpha-5-like [Lucilia cuprina]
